# Supplementary material for: Sugar transporter Slc37a2 regulates bone metabolism in mice via a tubular lysosomal network in osteoclasts
Source: Nat Commun. 2023 Feb 21;14:906. doi: 10.1038/s41467-023-36484-2 (PMC9945426; doi:10.1038/s41467-023-36484-2)
Supplement: Supplementary file 4 — Supplementary Data 1 [file 41467_2023_36484_MOESM4_ESM.xlsx]

## Sheet: Sheet1
Protein	Gene Symbol	Protein Accession	# Unique Peptides	# PSMs	Coverage [%]	Log2 FC	Ratio Adj. P-Value
Membrane transport proteins
ATP-binding cassette sub-family B member 7, mitochondrial	Abcb7	Q61102	17	63	27	1.85	0.000119
Mitochondrial potassium channel ATP-binding subunit	Abcb8	Q9CXJ4	13	76	21	2.12	0.0163
ATP-binding cassette sub-family D member 3	Abcd3	Q3U645	15	62	30	1.96	0.0026
Anoctamin-10	Ano10	Q8BH79	7	20	11	1.91	0.000567
Sodium/potassium-transporting ATPase subunit alpha-1	Atp1a1	Q8VDN2	39	697	52	2.31	0.00321
Plasma membrane calcium-transporting ATPase 1	Atp2b1	G5E829	37	363	45	2.23	7.32e-05
ATP synthase subunit alpha, mitochondrial	Atp5a1	Q03265	59	1087	73	2	0.00771
ATP synthase subunit beta, mitochondrial	Atp5b	P56480	54	1154	86	1.94	0.00924
ATP synthase subunit gamma	Atp5c1	Q8C2Q8	22	230	54	1.73	0.0016
V-type proton ATPase subunit a	Atp6v0a1	Q6NXX6	18	96	26	2.27	0.0319
V-type proton ATPase subunit d 1	Atp6v0d1	P51863	25	180	54	1.68	0.00675
Phospholipid-transporting ATPase	Atp8a1	A1L332	6	13	6	2.48	0.0163
Chloride channel protein	Clcn3	Q8K4W8	2	8	2	1.66	0.0351
Chloride channel protein	Clcn7	Q6RUT9	23	160	33	2.35	0.00204
Mitochondrial proton/calcium exchanger protein	Letm1	Q9Z2I0	33	253	42	1.69	0.0476
Major facilitator superfamily domain-containing protein 12	Mfsd12	Q3U481	3	7	12	2.44	0.0179
NPC intracellular cholesterol transporter 1	Npc1	O35604	18	148	13	2.08	0.0257
P2X purinoceptor	P2rx4	D3Z5U5	14	87	39	2.53	0.000115
Sidoreflexin	Sfxn2	Q3UC14	4	9	17	2.89	0.0151
SID1 transmembrane family member 2	Sidt2	Q3U1L8	4	14	3	1.74	0.0135
Natural resistance-associated macrophage protein 2	Slc11a2	P49282	5	14	16	2.6	0.0499
Solute carrier family 15 member 4	Slc15a4	Q91W98	8	40	15	2.61	0.00446
MFS domain-containing protein	Slc16a1	Q8C2E6	6	15	14	2.08	0.00332
Sialin	Slc17a5	Q8BN82	4	19	9	2.6	0.0351
Calcium-binding mitochondrial carrier protein Aralar2	Slc25a13	Q8C140	27	228	53	1.78	0.0028
Mitochondrial glutamate carrier 1	Slc25a22	Q9D6M3	8	44	35	1.9	0.00703
ADP/ATP translocase 1	Slc25a4	Q8BVI9	28	689	77	1.73	0.00816
Solute carrier family 2, facilitated glucose transporter member 1	Slc2a1	P17809	5	25	8	1.67	0.0247
Zinc transporter 1	Slc30a1	Q60738	3	16	10	2.19	0.00236
High affinity copper uptake protein 1	Slc31a1	Q3TDB6	2	13	15	1.56	0.0259
Glucose-6-phosphate exchanger SLC37A2	Slc37a2	Q9WU81	9	207	16	2.35	0.0311
Solute carrier family 39	Slc39a7	A0A068BIT0	2	42	7	2.45	0.000241
Choline transporter-like protein 1	Slc44a1	A2AMH4	12	50	20	2.04	0.000104
Proton-coupled folate transporter	Slc46a1	Q6PEM8	2	7	6	1.56	0.00928
Large neutral amino acids transporter small subunit 1	Slc7a5	Q3UQM7	4	26	8	2.69	0.000401
Sodium/hydrogen exchanger 9B2	Slc9b2	Q5BKR2	14	200	22	2.68	0.00735
Antigen peptide transporter 1	Tap1	Q3TBA3	12	43	21	2.44	0.00691
Antigen peptide transporter 2	Tap2	Q3UA79	17	58	31	1.65	0.038
V-type proton ATPase subunit a	Tcirg1	Q9JHF5	46	752	48	2.01	0.00166
Transmembrane 9 superfamily member 4	Tm9sf4	Q8BH24	10	29	19	1.98	0.000353
Transmembrane protein 11, mitochondrial	Tmem11	E9Q933	5	36	24	2	0.0354
Transmembrane protein 135	Tmem135	Q9CYV5	9	22	21	2.35	0.000101
Proton-activated chloride channel	Tmem206	Q9D771	4	16	18	1.75	0.00617
Cell cycle control protein 50A	Tmem30a	Q8VEK0	2	13	7	2.17	0.00908
Protein tweety homolog 2	Ttyh2	Q3TH73	10	46	23	3.91	0.000649
Trafficking function
EH-domain containing 4	Ehd4	Q1MWP9	30	187	60	1.61	0.000111
Vesicle transport protein GOT1B	Golt1b	Q9CR60	4	29	28	2.25	2.14e-06
Vacuolar fusion protein MON1 homolog B	Mon1b	Q8BMQ8	4	5	11	2.66	0.00763
Myotubularin-related protein 6	Mtmr6	Q8VE11	3	4	7	1.98	0.000167
Unconventional myosin-Id	Myo1d	Q5SYD0	65	542	64	1.74	0.0285
Ras-related protein Rab-38	Rab38	Q8QZZ8	4	44	37	2.62	0.00356
Rho-related GTP-binding protein RhoB	Rhob	P62746	6	24	46	1.99	0.0446
Regulator of MON1-CCZ1 complex	Rmc1	Q8VC42	11	27	19	3.06	0.00272
SEC63	Sec63	Q80YG4	15	58	24	2.57	1.45e-07
Sorting nexin-8	Snx8	Q3U0I9	8	44	26	1.89	0.000673
Syntaxin-3	Stx3	Q64704	5	8	21	1.57	0.0333
Trafficking protein particle complex subunit 5	Trappc5	Q9CQA1	5	22	38	2.32	0.00517
Protein unc-93 homolog B1	Unc93b1	E9PYK0	9	34	21	3.13	0.00142
Vacuolar protein sorting-associated protein 33A	Vps33a	Q9D2N9	16	40	33	1.88	0.00405
Tubulation proteins
Atlastin-3	Atl3	Q91YH5	14	62	46	2.04	0.0239
LRO membrane residents
Macrosialin	Cd68	P31996	6	176	15	2.25	0.0194
Lysosomal acid glucosylceramidase	Gba	P17439	20	77	50	1.63	0.0154
Integral membrane protein GPR137B	Gpr137b	Q8C7F6	6	38	19	2.28	0.000949
Heparan-alpha-glucosaminide N-acetyltransferase	Hgsnat	Q3UDW8	11	169	16	2.84	0.00261
Signal peptide peptidase-like 2A	Sppl2a	Q9JJF9	2	6	3	1.79	0.0182
LRO cargo
Arylsulfatase A	Arsa	P50428	7	12	20	1.72	0.000676
Beta-hexosaminidase subunit beta	Hexb	P20060	43	411	53	1.74	0.00405
Matrix metalloproteinase-14	Mmp14	P53690	5	16	9	1.61	0.0254
Matrix metalloproteinase-9	Mmp9	P41245	37	423	51	2.24	0.000482
Protein disulfide-isomerase A3	Pdia3	P27773	68	961	76	1.76	0.043
Lipid modulation
Inositol 1,4,5-trisphosphate receptor type 3	Itpr3	P70227	10	42	6	1.67	0.00272
Phospholipase	Pld1	Q6NVF2	10	38	11	1.97	0.00565
Phospholipid scramblase	Plscr3	Q3T9B7	4	20	18	3.55	8.28e-05
Phosphatidylinositide phosphatase SAC1	Sacm1l	Q9EP69	30	162	51	1.53	0.00408
Phosphatidylinositol-4,5-bisphosphate 4-phosphatase	Tmem55b	F8WHW3	3	19	19	2.85	8.07e-05
Other proteins by predicted subcellular localisation: Membrane
Phosphatidylserine lipase ABHD16A	Abhd16a	Q9Z1Q2	9	26	17	2.25	0.000278
AAA domain-containing protein	Afg3l2	Q3UDQ7	23	162	34	2.16	0.000258
Adipocyte plasma membrane-associated protein	Apmap	Q9D7N9	19	74	50	1.66	0.0126
C5a anaphylatoxin chemotactic receptor 1	C5ar1	P30993	3	17	6	2.2	0.000823
Cd72 protein	Cd72	Q99L55	8	36	14	1.66	0.0012
Cleft lip and palate transmembrane protein 1 homolog	Clptm1	Q8VBZ3	13	70	25	1.89	0.000482
Collectin-12	Colec12	Q8K4Q8	4	10	7	1.53	0.0263
Macrophage colony-stimulating factor 1 receptor	Csf1r	P09581	21	78	23	1.75	0.00332
Colony stimulating factor 2 receptor, alpha, low-affinity (Granulocyte-macrophage)	Csf2ra	B2RWT6	3	9	6	1.7	0.0402
Cytochrome b-245 heavy chain	Cybb	Q61093	21	93	41	2.02	0.012
Sn1-specific diacylglycerol lipase beta	Daglb	Q91WC9	6	10	10	3.24	3.75e-06
Fc receptor, IgG, low affinity IIb	Fcgr2b	A0A0B4J1G1	5	25	24	1.53	0.0233
Ferric-chelate reductase 1	Frrs1	A0A0G2JFP4	10	77	17	2.03	0.000115
FXYD domain-containing ion transport regulator	Fxyd5	F8WJA1	3	23	25	2.18	0.00687
Integral membrane protein 2B	Itm2b	O89051	6	18	29	1.8	0.0451
Uncharacterized protein KIAA2013	Kiaa2013	Q91X21	6	19	13	3.03	0.0132
Leucine rich repeat containing 25	Lrrc25	B9EHD0	5	24	28	1.75	0.034
Myadm protein	Myadm	Q0VE46	7	78	28	2.77	0.0102
Poliovirus receptor	Pvr	Q8K094	3	8	11	1.62	0.0451
Receptor-interacting serine/threonine-protein kinase 1	Ripk1	Q60855	4	12	7	1.56	0.000597
E3 ubiquitin-protein ligase RNF13	Rnf13	Q3UTG4	3	11	24	2.43	0.000914
Sarcolemmal membrane-associated protein	Slmap	H7BX64	3	7	4	1.8	0.0412
Paraplegin	Spg7	D3YZN4	6	11	12	2.4	0.00488
Aminotran_1_2 domain-containing protein	Sptlc1	Q8C295	11	42	30	1.88	0.0373
Dolichyl-diphosphooligosaccharide--protein glycosyltransferase subunit STT3A	Stt3a	Q3TUR1	24	133	33	1.77	0.00135
Thromboxane A synthase 1, platelet	Tbxas1	Q8K320	14	47	26	1.85	0.00523
Transmembrane protein with metallophosphoesterase domain	Tmppe	D3Z286	6	23	23	1.66	0.0114
Translocating chain-associated membrane protein 1	Tram1	Q91V04	7	28	14	1.86	0.0197
Other proteins by predicted subcellular localisation: ER-Golgi
1-acyl-sn-glycerol-3-phosphate acyltransferase delta	Agpat4	Q8K4X7	9	52	22	2.76	8.99e-06
Procollagen galactosyltransferase 1	Colgalt1	Q8K297	16	74	36	1.66	0.0186
Cytochrome P450 4V2	Cyp4v3	Q9DBW0	13	71	29	2.04	0.024
Dehydrogenase/reductase SDR family member 7 (Fragment)	Dhrs7	A0A1Y7VN19	6	13	21	2.04	0.00164
DnaJ homolog subfamily C member 3	Dnajc3	Q91YW3	25	88	55	1.64	0.0209
Dolichol-phosphate mannosyltransferase subunit 1	Dpm1	O70152	10	43	42	1.6	0.00908
alpha-1,2-Mannosidase (Fragment)	Edem1	Q6ZQG3	2	3	2	2.69	0.00804
Polypeptide N-acetylgalactosaminyltransferase	Galnt12	Q60GT3	5	8	11	1.75	0.017
Very-long-chain (3R)-3-hydroxyacyl-CoA dehydratase 3	Hacd3	Q8K2C9	5	40	18	2.62	0.000146
Alpha-1,3-mannosyl-glycoprotein 2-beta-N-acetylglucosaminyltransferase	Mgat1	P27808	6	12	17	1.78	0.0311
Mannosyl-oligosaccharide glucosidase	Mogs	Q80UM7	26	156	36	1.77	0.0139
Bifunctional heparan sulfate N-deacetylase/N-sulfotransferase 1	Ndst1	Q3UHN9	8	28	10	2.56	2.61e-05
GPI transamidase component PIG-T	Pigt	Q3U5R2	7	16	15	1.97	0.0247
MKIAA1252 protein (Fragment)	Sgpl1	Q69ZN1	30	293	51	1.96	0.000144
Signal peptidase complex subunit 1	Spcs1	A0A2I3BRW0	5	30	34	2.57	0.000216
Steryl-sulfatase	Sts	P50427	12	36	21	1.78	0.00386
Other proteins by predicted subcellular localisation: Nucleus
Crooked neck-like protein 1	Crnkl1	P63154	3	3	4	2.85	0.02
C-terminal-binding protein 1	Ctbp1	A0A0J9YUM4	6	19	41	1.61	0.0166
Core histone macro-H2A.1	H2afy	Q9QZQ8	16	104	47	1.54	0.000127
Prelamin-A/C	Lmna	P48678	79	932	85	1.59	0.000143
Poly [ADP-ribose] polymerase	Parp1	Q3TX36	13	23	21	1.61	0.0182
DNA repair protein RAD50	Rad50	P70388	14	28	13	1.55	0.0341
Nucleoporin NDC1	Tmem48	Q8VCB1	3	3	7	1.97	0.0485
Other proteins by predicted subcellular localisation: Mitochondria
ATP-binding cassette sub-family F member 2	Abcf2	Q99LE6	7	20	12	2.37	4.04e-05
3-ketoacyl-CoA thiolase, mitochondrial	Acaa2	Q8BWT1	38	319	90	1.61	0.00408
Complex I assembly factor ACAD9, mitochondrial	Acad9	Q8JZN5	37	137	60	1.88	0.000237
Very long-chain specific acyl-CoA dehydrogenase, mitochondrial	Acadvl	P50544	34	222	60	1.67	0.000339
Aconitate hydratase, mitochondrial	Aco2	Q99KI0	81	1159	72	2.22	0.0173
Malonate--CoA ligase ACSF3, mitochondrial	Acsf3	Q3URE1	15	34	36	1.53	0.000821
Apoptosis-inducing factor 1, mitochondrial	Aifm1	B1AU25	33	197	50	1.89	6.07e-05
Delta-1-pyrroline-5-carboxylate dehydrogenase, mitochondrial	Aldh4a1	Q8CHT0	15	101	29	1.58	0.0017
MICOS complex subunit Mic25	Chchd6	Q91VN4	3	8	16	1.73	0.0243
Atypical kinase COQ8A, mitochondrial	Coq8a	Q60936	17	126	30	2.05	0.0037
Endonuclease G, mitochondrial	Endog	O08600	6	24	24	2	0.0401
Electron transfer flavoprotein-ubiquinone oxidoreductase, mitochondrial	Etfdh	Q921G7	24	160	43	2.27	0.000104
Glycerol-3-phosphate dehydrogenase, mitochondrial	Gpd2	Q64521	26	90	43	1.57	0.00127
Trifunctional enzyme subunit alpha, mitochondrial	Hadha	Q8BMS1	63	581	76	2.63	4.47e-05
Stress-70 protein, mitochondrial	Hspa9	P38647	52	657	63	2.65	0.000447
60 kDa heat shock protein, mitochondrial	Hspd1	P63038	76	798	88	2.56	0.00516
Isocitrate dehydrogenase [NAD] subunit, mitochondrial	Idh3b	Q91VA7	29	191	61	1.75	0.00226
Isocitrate dehydrogenase [NAD] subunit, mitochondrial	Idh3g	Q3TGZ3	18	140	49	1.67	0.0295
Isovaleryl-CoA dehydrogenase, mitochondrial	Ivd	Q9JHI5	20	92	44	1.57	0.00081
Lactamase, beta	Lactb	B2RWI2	15	95	36	2.41	7.31e-06
Lipoyl synthase, mitochondrial	Lias	Q99M04	6	9	23	1.98	0.0188
Mitochondrial amidoxime reducing component 2	2002-03-01	Q922Q1	14	36	39	2.17	0.0053
Methionine-tRNA synthetase 2 (Mitochondrial)	Mars2	A2RT28	7	16	11	2.35	0.0232
Methylcrotonoyl-CoA carboxylase subunit alpha, mitochondrial	Mccc1	Q99MR8	8	29	14	2.27	2.59e-05
NAD-dependent malic enzyme, mitochondrial	Me2	Q99KE1	25	110	66	1.65	0.0281
Methionine aminopeptidase 1D, mitochondrial	Metap1d	Q9CPW9	4	9	19	1.69	0.00978
Peptidase_M3 domain-containing protein	Mipep	Q8BLL4	2	5	4	2.18	0.00677
39S ribosomal protein L37, mitochondrial	Mrpl37	Q921S7	16	70	49	1.55	0.00771
28S ribosomal protein S30, mitochondrial	Mrps30	Q9D0G0	16	51	43	2.05	0.00167
28S ribosomal protein S35, mitochondrial	Mrps35	Q8BJZ4	13	38	36	1.94	0.00226
28S ribosomal protein S5, mitochondrial	Mrps5	Q99N87	10	45	27	1.67	0.0012
Ribosome-recycling factor, mitochondrial	Mrrf	Q9D6S7	5	9	30	2.62	0.0146
Poly(A) RNA polymerase, mitochondrial	Mtpap	Q9D0D3	11	25	30	1.73	0.034
Arginine-hydroxylase NDUFAF5, mitochondrial	Ndufaf5	A2APY7	5	9	21	2.63	0.000141
NADH dehydrogenase [ubiquinone] iron-sulfur protein 2, mitochondrial	Ndufs2	Q91WD5	23	142	51	1.72	7e-05
NLR family member X1	Nlrx1	Q3TL44	20	54	25	2.34	0.000156
NAD(P) transhydrogenase, mitochondrial	Nnt	Q61941	26	157	26	4.11	2.91e-09
Succinyl-CoA:3-ketoacid coenzyme A transferase 1, mitochondrial	Oxct1	Q9D0K2	26	224	61	1.59	0.0208
Propionyl-CoA carboxylase alpha chain, mitochondrial	Pcca	Q3UGC8	18	83	29	2.51	8.23e-06
Propionyl-CoA carboxylase beta chain, mitochondrial	Pccb	Q99MN9	17	72	45	1.66	0.0247
Pyruvate dehydrogenase E1 component subunit alpha	Pdha1	Q3UFJ3	29	197	66	2.16	0.000497
Pyruvate dehydrogenase E1 component subunit beta, mitochondrial	Pdhb	Q9D051	21	240	63	2.07	0.00151
Serine/threonine-protein phosphatase PGAM5, mitochondrial	Pgam5	Q8BX10	21	77	71	1.58	0.00189
CDP-diacylglycerol--glycerol-3-phosphate 3-phosphatidyltransferase, mitochondrial	Pgs1	Q8BHF7	12	23	28	2.04	0.0265
Mitochondrial-processing peptidase subunit alpha	Pmpca	Q9DC61	18	87	41	1.63	0.00664
Mitochondrial-processing peptidase subunit beta	Pmpcb	Q9CXT8	15	87	35	1.54	0.00653
Retinol dehydrogenase 13	Rdh13	Q8CEE7	15	63	44	1.69	0.0451
Sorting and assembly machinery component 50 homolog	Samm50	Q8BGH2	20	96	44	1.74	0.00624
Serine--tRNA ligase, mitochondrial	Sars2	Q9JJL8	16	59	42	2.01	0.00542
Threonine--tRNA ligase, mitochondrial	Tars2	Q3UQ84	17	65	24	2.33	3.75e-06
FAST kinase domain-containing protein 4	Tbrg4	Q91YM4	16	44	33	2.32	0.00691
HATPase_c domain-containing protein	Trap1	Q3UPJ8	33	329	52	1.56	0.0338
Elongation factor Tu, mitochondrial	Tufm	Q8BFR5	37	429	70	1.51	0.00901
Thioredoxin reductase 2, mitochondrial	Txnrd2	A0A0M3HEQ0	7	16	20	1.88	0.00339
Cytochrome b-c1 complex subunit 1, mitochondrial	Uqcrc1	Q9CZ13	41	520	70	1.55	0.00773
Cytochrome b-c1 complex subunit 2, mitochondrial	Uqcrc2	Q9DB77	36	527	66	1.72	0.000352
ATP-dependent zinc metalloprotease YME1L1	Yme1l1	O88967	12	40	24	1.93	0.000317
Other proteins by predicted subcellular localisation: Cytoplasm
Aldedh domain-containing protein	Aldh9a1	Q3THE7	28	116	61	2.57	6.07e-05
cDNA sequence X99384	Pald1	B7ZMW5	4	4	6	1.78	0.0277
Serine/threonine-protein kinase 11-interacting protein	Stk11ip	Q3TAA7	19	82	20	1.67	0.00155
TANK-binding kinase 1	Tbk1	A1L361	13	74	22	1.57	0.0345
Other proteins by predicted subcellular localisation: Various
Acyl-CoA dehydrogenase family member 11	Acad11	A0A0R4J0I6	11	36	18	2.67	1.49e-05
Long-chain-fatty-acid--CoA ligase 4	Acsl4	Q9QUJ7	16	75	33	1.91	0.0157
AMP-binding domain-containing protein	Acsl5	Q3UC67	11	67	24	1.81	0.0159
Disintegrin and metalloproteinase domain-containing protein 10	Adam10	O35598	5	13	9	1.52	0.0168
Adenylate cyclase type 3	Adcy3	Q8VHH7	7	26	8	2.02	0.0155
Basigin	Bsg	K3W4Q8	5	19	24	1.84	0.00276
C1q domain-containing protein	C1qb	Q3U6I5	6	32	23	2.18	0.000154
Monocyte differentiation antigen CD14	Cd14	Q3U6A3	10	29	38	2.22	0.00804
CD48 antigen	Cd48	Q6P905	5	17	27	1.8	0.0109
Cytoskeleton-associated protein 4	Ckap4	Q8BMK4	40	233	61	1.63	0.00774
Carboxypeptidase	Ctsa	Q9D2D1	17	227	40	1.69	0.0412
Cullin-5	Cul5	Q9D5V5	12	20	18	1.62	0.0474
Extracellular matrix protein 1	Ecm1	F8WI14	3	10	8	1.89	0.0418
EGF-like repeat and discoidin I-like domain-containing protein 3	Edil3	O35474	30	186	53	1.76	0.000109
Minor histocompatibility antigen H13	H13	Q9D8V0	7	28	29	1.74	0.0376
Hexokinase-1	Hk1	G3UVV4	53	406	55	1.64	0.0281
Delta(14)-sterol reductase LBR	Lbr	Q3U9G9	3	16	7	1.54	0.017
Lysophosphatidylcholine acyltransferase 1	Lpcat1	Q3TFD2	19	127	43	2.14	0.00357
Lysophosphatidylcholine acyltransferase 2	Lpcat2	Q8BYI6	16	45	36	2.05	0.00906
5'-nucleotidase domain-containing 2	Nt5dc2	A0A2I3BR81	6	7	13	2.03	0.0103
5'-3' exonuclease PLD4	Pld4	Q8BG07	17	81	43	2.37	0.0391
Pleckstrin homology domain-containing family O member 2	Plekho2	Q8K124	15	53	49	2.35	0.000243
Pituitary tumor-transforming gene 1 protein-interacting protein	Pttg1ip	F6TFF2	3	19	20	3.23	0.00105
Acid sphingomyelinase-like phosphodiesterase	Smpdl3b	Q3TLX9	7	14	22	2.12	0.00271
Tyrosine-protein kinase	Src	F8WI90	20	192	56	1.7	0.038
Metalloreductase STEAP3	Steap3	A0A0R4J1G9	16	68	33	1.59	1.7e-05
Receptor protein serine/threonine kinase	Tgfbr1	Q4FJL1	8	30	18	1.65	0.00388
Tetratricopeptide repeat domain 13	Ttc13	A0A1L1SSC7	5	6	8	1.87	0.0211
