# Supplementary material for: Sugar transporter Slc37a2 regulates bone metabolism in mice via a tubular lysosomal network in osteoclasts
Source: Nat Commun. 2023 Feb 21;14:906. doi: 10.1038/s41467-023-36484-2 (PMC9945426; doi:10.1038/s41467-023-36484-2)
Supplement: Supplementary file 12 — Source Data [file 41467_2023_36484_MOESM12_ESM.xlsx]

## Sheet: Figure 1
		Fig. 1b						Fig. 1d
		Percentage (%) of IntegriSense 645nm positive cells
			RANKL stimulation (Days)
		Samples	Day 0	Day 1	Day 3	Day 5
		1	5.11364	8.66873	80.1786	93.4426
	Exp1	2	3.85396	8.41346	93.5223	97.9592
		3	5.1495	4.77223	89.5735	95.7143
		1	2.16963	7.52475	90.3945	90.099
	Exp2	2	3.62473	6.75325	88.961	94.7368
		3	4.82625	3.6965	79.2945	90.2174

## Sheet: Figure 2
	Fig. 2d

## Sheet: Figure 3
	Fig 3B									Fig 3F					Fig 3 G
	Pearson's correlation coefficient (Rr) Slc37a2 colocalization with markers									Linescan of LysoTracker and emGFP-Slc37a2					Linescan of DQ-BSA and emGFP-Slc37a2
	Marker	LAMP2	Rab7	Arl8	Vps35	PDI	GM130			Pixel	LysoTracker	Slc37a2			Pixel	DQ-BSA	Slc37a2
	Cell 1	0.606	0.603	0.563	0.183	0.15	0.214			1	51	21			1	125	69
	Cell 2	0.616	0.773	0.595	0.163	0.119	0.051			2	81.728	26.121			2	138.61	83.386
	Cell 3	0.683	0.751	0.636	0.078	0.008	0.031			3	92.392	32.395			3	146.46	96.444
	Cell 4	0.61	0.655	0.66	0.22	0.219	0.037			4	112.909	42.678			4	147.057	105.25
	Cell 5	0.703	0.699	0.604	0.237	0.008	0.027			5	140.83	55.819			5	141.753	110.333
	Cell 6	0.833	0.771	0.55	0.266	0.054	0.066			6	158.821	74.574			6	126.591	106.991
	Cell 7	0.863	0.593	0.583	0.233	0.261	0.126			7	160.96	81.862			7	107.568	98.773
	Cell 8	0.669	0.893	0.526	0.272	0.096	0.008			8	126.692	68.277			8	92.145	86.451
	Cell 9	0.709	0.836	0.697	0.197	0.121	0.056			9	77.503	51.207			9	80.677	73.485
	Cell 10	0.69	0.839	0.661	0.271	0.196	0.197			10	66.802	42.118			10	68.42	59.148
										11	80.309	40.336			11	58.793	47.179
										12	83.829	45.398			12	52.125	36.5
										13	72.071	53.508			13	48.045	26.091
										14	57.169	55.01			14	47.801	18.997
										15	63.826	50.9			15	45.667	14.886
										16	84.923	51.356			16	43	13.58
										17	98.193	53.989			17	42.374	16.485
										18	97.588	49.034			18	43.543	19.162
										19	104.524	59.673			19	47.136	22.432
										20	134.528	93.255			20	49.955	22.274
										21	168.418	126.504			21	50.611	21.308
										22	188.24	132.801			22	51.659	20
										23	184.853	118.662			23	50.389	19.194
										24	184.041	125.852			24	47.186	19.768
										25	197.33	158.615			25	43.455	23.636
										26	224.861	194.083			26	41.057	26.874
										27	241.456	204.386			27	38.591	28.997
										28	244.691	196.196			28	36.261	29.557
										29	233.012	182.601			29	34.53	27.318
										30	225.654	168.569			30	34.6	23.986
										31	215.25	149.73			31	35.227	19.682
										32	196.435	135.796			32	35.068	14.759
										33	168.497	133.311			33	34.535	11.697
										34	140.549	139.561			34	35	10.125
										35	109.465	140.935			35	34.705	10.457
										36	87.159	139.207			36	35.333	11.745
										37	76.432	127.197			37	35.727	13
										38	89.264	104.8			38	36.407	15.553
										39	95.417	80.661			39	37.023	19.351
										40	80.991	56.768			40	37.307	25.92
										41	43.099	37.386			41	37.646	36.232
										42	11.398	22.913			42	35.072	48.136
										43	11.881	17.446			43	32	60.068
										44	16.402	16.501			44	29.914	66.957
										45	10.008	16			45	34.889	69.278
										46	2.935	12.967			46	46.852	68
										47	4.025	10.808			47	66.081	64.341
										48	13.353	10.278			48	86.864	62.856
										49	24.264	11			49	102.182	63
										50	29.49	11.222			50	106.736	63.614
										51	35.172	12.336			51	103.654	62.48
										52	34.46	11.517			52	93.318	57.375
										53	26.48	9.788			53	77.434	53.157
										54	31.627	9.715			54	64.207	48.259
										55	59.358	14.354			55	54.523	39.455
										56	79.403	24.899			56	49.431	27.972
										57	61.985	39.884			57	44.586	20.101
										58	29.115	43.42			58	40.864	17.932
										59	16.09	42.679			59	35.972	18.253
										60	19.702	40.446			60	32.263	15.92
										61	30.184	35.989			61	29.455	13.682
										62	30.213	36.296			62	26.308	13.148
										63	21.6	44.409			63	23.49	12.912
										64	21.929	47.003			64	21	11.977
										65	36.926	39.576			65	19.667	9.818
										66	52.742	31.234			66	21.01	7.659
										67	54.886	23.757			67	22.75	5.75
										68	53.987	19.649			68	24.004	5.004
										69	55.005	21.193			69	27.495	6.323
										70	53.567	23.655			70	31.977	6.977
										71	51.39	18.252			71	38.058	8.47
										72	54.215	11.708			72	42.987	9.975
										73	53.071	12.106			73	47.727	9.273
										74	47.722	22.579			74	49.878	8.018
										75	47.34	29.243			75	49.162	7
										76	47.251	27.975			76	45.205	7
										77	48.963	21.999			77	38.682	7
										78	59.808	18.834			78	32.819	6.208
										79	71.364	16.563			79	28.977	5
										80	95.554	12.016			80	26.58	5.667
										81	130.098	9.212			81	25.141	5.737
										82	172.823	15.864			82	24.557	6.886
										83	210.23	59.264			83	25.46	11.361
										84	236.758	117.483			84	27.581	16.205
										85	243.839	166.877			85	30.364	19
										86	228.565	173.431			86	32.904	24.619
										87	169.002	130.819			87	34.624	31.043
										88	123.997	77.661			88	35.92	35.398
										89	125.397	59.693			89	37.556	36.778
										90	158.485	71.899			90	36.587	35.379
										91	203.85	112.094			91	33.523	31.25
										92	224.324	155.334			92	31.221	26.087
										93	221.171	186.165			93	31.348	24.828
										94	182.54	185.312			94	33	30.966
										95	120.694	138.467			95	36.669	44.404
										96	63.386	90.621			96	43.931	62.51
										97	30.9	57.049			97	53.545	75.909
										98	22.328	41.406			98	63.128	86.188
										99	16.254	25.016			99	69.323	89.891
										100	14.026	9.814			100	73.25	86.625
										101	14.308	3.62			101	71.732	69.364
										102	17.33	8.214			102	67.884	50.468
										103	31.556	13.34			103	62.091	32.977
										104	56.647	20.705			104	52.508	21.221
										105	106.34	34.921			105	45.242	17.394
										106	177.826	61.729			106	40.648	20.057
										107	231.927	96.729			107	37.934	30.098
										108	246.384	136.134			108	34.822	39.793
										109	238.173	172.253			109	34.364	48.818
										110	236.446	176.939			110	37.918	51.97
										111	248.281	147.223			111	43.278	50.306
										112	244.993	127.305			112	51.955	52.17
										113	220.906	111.692			113	62.636	58.152
										114	182.602	84.791			114	69.875	66.739
										115	154.992	57.65			115	72.273	76.568
										116	153.538	59.794			116	67.629	88.645
										117	155.179	67.807			117	63.535	99.172
										118	145.952	71.132			118	62.227	106.682
										119	125.61	68.676			119	65.389	107.583
										120	103.179	63.289			120	73.394	108.324
										121	72.339	46.733			121	83.909	117.091
										122	40.932	27.737			122	95.167	134.167
										123	19.61	15.958			123	103.604	153.255
										124	14.499	13.665			124	108.216	169.034
										125	16.843	15.18			125	107.051	184.308
										126	26.798	13.493			126	104.221	201.261
										127	47.862	12.003			127	102.75	224.045
										128	73.264	19.05			128	104.388	230.409
										129	97.451	31.96			129	108.242	223.263
										130	113.892	48.631			130	111.648	207.773
										131	122.985	64.318			131	116.912	189.586
										132	140.687	79.568			132	122.129	175.949
										133	179.594	99.553			133	125.5	156
										134	224.649	126.323			134	123.527	135.681
										135	245.832	139.894			135	112.896	116.851
										136	245.411	145.269			136	96.886	101.534
										137	211.709	143.803			137	82.101	82.939
										138	150.293	126.327			138	68.506	59.967
										139	88.506	82.269			139	56.523	37.591
										140	45.983	43.282			140	46.297	25.297
										141	21.548	22.191			141	39.672	16.672
										142	19.764	17.863			142	36	10.352
										143	31.854	21.839			143	36	8.114
										144	49.133	25.318			144	37.75	9.75
										145	63.234	28.184			145	39.455	13.273
										146	61.352	26.619			146	39.066	18.739
										147	45.579	21.201			147	37.053	24.98
										148	36.441	18.586			148	34.307	29.466
										149	31.557	16.385			149	32.96	32.677
										150	30.241	20.04			150	33.309	35.299
										151	30.036	25.06			151	33.932	38.659
										152	28.223	29.168			152	34.915	36.774
										153	20.997	30.929			153	37.162	30.354
										154	11.755	28.518			154	39.682	22.318
										155	14.633	25.353			155	40.722	16.556
										156	30.29	19.91			156	40.109	14.446
										157	35.294	17.372			157	37.773	14.227
										158	26.7	16.146			158	36.46	15.696
										159	16.083	18.861			159	35.098	17.503
										160	13.867	21.429			160	32.352	19
										161	15.439	21.472			161	29.081	21.929
										162	9.715	16.316			162	27.093	24.193
										163	3.033	15.34			163	28.773	24.114
										164	0.201	16.908			164	31.741	22.313
										165	2.442	21.658			165	34.47	19.566
										166	5.939	24.393			166	35.125	17.25
										167	8.774	24.226			167	33.785	14.687
										168	7.905	25.774			168	31.383	15.667
										169	16.033	23.741			169	27.909	17.364
										170	24.612	19.78			170	24.967	17.773
										171	22.058	15.791			171	22.098	19.854
										172	13.183	9.982			172	19.193	20.205
										173	3.597	6.702			173	16.551	17.667
										174	5.338	5.014			174	16.126	14.54
										175	12.295	4.672			175	17.682	10.318
										176	17.697	4.684			176	19.254	8.471
										177	16.248	5.792			177	19.556	8
										178	12.323	7.88			178	18	8
										179	14.449	9.111			179	19.217	7.333
										180	22.926	7.884			180	21.477	7
										181	38.445	6.169			181	24.273	6.682
										182	44.55	10.671			182	26.612	6.602
										183	43.697	22.909			183	28.909	6.189
										184	40.742	32.226			184	30.114	6.557
										185	37.685	29.632			185	29.566	9.283
										186	35.335	20.011			186	26.301	14.126
										187	32.044	14.272			187	23	22.955
										188	34.059	17.029			188	23.653	36.639
										189	34.243	15.728			189	26.485	55.177
										190	38.163	16.693			190	30.17	77.375
										191	46.403	18.031			191	35.088	93.437
										192	55.128	21.128			192	38.755	101
										193	68.946	23.479			193	41.273	101.091
															194	42.604	93.024
															195	40.626	77.189
															196	38.977	57.75
															197	34.904	37.763
															198	31.995	21.622
															199	30	12.75
															200	28.341	9.679
															201	25.455	10.182
															202	21.057	12.023
															203	19.217	13.306
															204	19.84	13.903
															205	23.682	13.091
															206	27.92	10.773
															207	32.492	11
															208	37.398	14.727
															209	46.515	23.939
															210	57.125	39.556
															211	70.932	59.205
															212	88.644	77.335
															213	111.778	95.485
															214	132.659	111.977
															215	147.232	120.745
															216	148.282	120.977
															217	136	111.636
															218	112.569	100.586
															219	86.634	82.068
															220	62.17	62.545
															221	46.667	40.5
															222	42.203	28.191
															223	40.659	25.682
															224	41.27	29.837
															225	42.333	37.455
															226	43	46.773
															227	39.452	56.394
															228	37.374	61.764
															229	37.682	63.591
															230	40.158	58.097
															231	39.838	47.636
															232	37.375	35
															233	36.788	25.616
															234	37.157	17.527
															235	39.841	12.705
															236	41.706	10.201
															237	43.04	8
															238	44.114	8.295
															239	42.46	9.134
															240	39.735	13.217
															241	38.091	23.818
															242	46.162	39.518
															243	58.833	56.778
															244	75.295	74.568
															245	93.737	90.571
															246	108.087	98.878
															247	119.136	102.114
															248	124.218	108
															249	124.535	115.354
															250	123.352	130.034
															251	124.455	157.126
															252	130.633	185.898
															253	144.136	211.773
															254	163.431	223.903
															255	177.927	230.058
															256	181.898	227.466
															257	166.364	210.758
															258	140.971	186.41
															259	110.705	156.136
															260	79.444	124.396
															261	52.763	93.768
															262	37.58	67.591
															263	27.939	49.455
															264	23.169	34.427
															265	23	20

## Sheet: Figure 4
	Fig 4f	Linescans of Lysotracker and emGFP-Slc37a2
	Timestamp (secs)	160.56			169.48			151.64			178.4			187.32			196.24			142.72			133.8
		Pixel	LysoTracker	Slc37a2	Pixel	LysoTracker	Slc37a2	Pixel	LysoTracker	Slc37a2	Pixel	LysoTracker	Slc37a2	Pixel	LysoTracker	Slc37a2	Pixel	LysoTracker	Slc37a2	Pixel	LysoTracker	Slc37a2	Pixel	LysoTracker	Slc37a2
		1	4.5	93.75	1	0	97	1	2	127	1	2	111	1	0	51	1	0	44.5	1	0	65	1	0	74
		2	3.677	93.8	2	0	97.026	2	7.206	124.775	2	3.497	112.554	2	0	52.403	2	0	45.978	2	0	63.667	2	0	72.078
		3	2.854	94.1	3	0	98.022	3	14.287	123.363	3	3.295	114.662	3	0	53.806	3	0	46.911	3	0	62.333	3	0	69.501
		4	2.031	94.579	4	0	99.108	4	21.767	122.447	4	1.762	116.662	4	0	54.814	4	0	46.946	4	0	61.172	4	0	67.488
		5	2	95.647	5	0	100.087	5	28.599	121.988	5	0.954	118.215	5	0	55	5	0	47.047	5	0	61.333	5	0	64.651
		6	4.154	96	6	0	101.154	6	33.156	121.814	6	0	119.787	6	0	55	6	0	47.027	6	0	62.645	6	0	63.473
		7	8.938	96.681	7	0	101.846	7	34.118	120.814	7	0	120.662	7	0	54.706	7	0	48.012	7	0	63	7	0	62.767
		8	13.538	96.738	8	0	100.654	8	31.816	118.783	8	0	121	8	0	54.548	8	0	49.43	8	0	63.849	8	0	62.062
		9	17.447	95.831	9	0	99.462	9	26.399	116.903	9	0	121	9	0	54.837	9	0	51.554	9	0	64.756	9	0	62.062
		10	17.713	94.738	10	0	98.706	10	19.679	114.465	10	0	121	10	0	56.07	10	0	53.623	10	0	64.663	10	0	61.505
		11	14.192	93.57	11	0	98.852	11	16.221	111.628	11	0	121.769	11	0	58.031	11	0	55.818	11	0	64.236	11	0	60.132
		12	9.708	91.16	12	0	100.008	12	13.839	108.782	12	0	122.546	12	0	59.161	12	0	58.209	12	0	64.287	12	0	60.845
		13	5.818	88.731	13	0	102.37	13	13.616	105.953	13	0	123.462	13	0	61.093	13	0	60.488	13	0	64.767	13	0	61.26
		14	2.76	86.16	14	0	105.9	14	12.646	103.337	14	0	123.9	14	0	63.101	14	0	62.884	14	0.012	65.205	14	0	62.217
		15	2.038	85.015	15	0	108.59	15	9.603	100.996	15	0	124.046	15	0	65.013	15	0	65.345	15	0.469	65.457	15	0	63.738
		16	2.911	84.231	16	0	111.217	16	4.946	98.763	16	0	124	16	0	67.118	16	0	66.86	16	0.989	66.419	16	0	65.568
		17	5.008	84.6	17	0	112.409	17	0.605	97.252	17	0	123.96	17	0	68.872	17	0	68.984	17	2.643	67.36	17	0	67.86
		18	8.554	85.246	18	0	113.646	18	0	95.531	18	0	123.277	18	0	70.558	18	0	70.616	18	3.496	67.191	18	0	70.224
		19	13.353	86.531	19	0	114.175	19	0	94.221	19	0	123.354	19	0	71.395	19	0	72.035	19	4.205	66.651	19	0	73.881
		20	17.193	87.369	20	0	114	20	0	93.205	20	0	123.223	20	0	71.235	20	0	73.951	20	3.136	65.506	20	0	76.941
		21	18.433	88.231	21	0	114.308	21	0	92.244	21	0	122.669	21	0	70.152	21	0	75.264	21	2.37	64.973	21	0	79.217
		22	16.062	90.169	22	0	114.823	22	0.032	92.105	22	0	122	22	0	69.395	22	0	75.984	22	1.453	65.093	22	0	80.628
		23	11.165	92.415	23	0	114.554	23	0.632	91.159	23	0	121.908	23	0	68.565	23	0	77.372	23	0.946	65.574	23	0	81.519
		24	5.942	94.246	24	0	113.577	24	0.686	90.915	24	0	120.623	24	0	67.602	24	0	77.678	24	1.417	66.165	24	0	81.284
		25	2.238	95.925	25	0	112.443	25	0.538	91.302	25	0	119.354	25	0	66.837	25	0	78.116	25	2.537	67.339	25	0	80.93
		26	0	98.036	26	0	111.269	26	0.422	91.845	26	0	118.577	26	0	66.043	26	0	79.101	26	3	68.333	26	0	81
		27	0	98.7	27	0	108.88	27	1.038	93.019	27	0	118.12	27	0	65.788	27	0	81.225	27	3	69.7	27	0	80.659
		28	0	100.106	28	0	106.477	28	2.706	92.849	28	0	117.106	28	0	65.442	28	0	83.349	28	2.989	71	28	0	79.71
		29	0	101.569	29	0	103.714	29	5.426	92.549	29	0	117.824	29	0	65	29	0	85.473	29	1.667	72.333	29	0	79.008
		30	0	103.844	30	0	101.792	30	8.24	92.43	30	0	118	30	0	64.537	30	0	86.973	30	0.224	73.776	30	0	78.318
		31	0	106.731	31	0	100.207	31	11.104	92.297	31	0	118.308	31	0	64	31	0	87.133	31	0	74.709	31	0	77.209
		32	0	109.552	32	0	99.042	32	12.039	93.008	32	0	119.047	32	0	65.504	32	0	86.632	32	0	75.616	32	0	75.674
		33	0	113.654	33	0	98	33	9.931	93.403	33	0	119.702	33	0	67.101	33	0	85.853	33	0	77.047	33	0	73.535
		34	0	117.154	34	0	97.492	34	6.648	93.91	34	0	119.823	34	0	68.698	34	0	84.977	34	0	79.046	34	0	72.209
		35	0	119.477	35	0	96.477	35	3.236	95.057	35	0	120	35	0	70.442	35	0	84.643	35	0.001	81.351	35	0	71.984
		36	0	120.893	36	0	95.462	36	1.307	96.307	36	0.121	120.192	36	0	72.846	36	0	83.81	36	0.141	84.31	36	0	72.69
		37	0.094	122.068	37	0	95.923	37	1.07	97.977	37	2.765	120.969	37	0	74.488	37	0	83.779	37	0.302	86.756	37	0	71.93
		38	1.495	122.923	38	0	98.351	38	3.003	98.685	38	8.941	121.408	38	0	75.915	38	0	83.399	38	0.767	89.64	38	0	70.798
		39	4.882	123.738	39	0	101.508	39	4.543	99.431	39	19.336	121.554	39	0	76.644	39	0	82.593	39	0.586	92.169	39	0	69.469
		40	9.24	125.8	40	0.22	105.37	40	4.981	100.116	40	33.56	122	40	0	75.86	40	0	81.174	40	0.761	93.616	40	0	68.374
		41	14.132	128.308	41	3.787	109.077	41	3.872	100.221	41	49	122.077	41	0	74.876	41	0	79.756	41	1.572	94.572	41	0	65.822
		42	18.554	131.308	42	10.97	112	42	2.08	100.946	42	62.2	122.854	42	0	73.473	42	0	78.578	42	3.097	94.725	42	0	63.233
		43	23.706	135.25	43	21.111	112	43	0.94	103.2	43	72.705	124.262	43	0	71.674	43	0	77.872	43	4.965	95.593	43	0	61.116
		44	30.377	138.338	44	32.892	111.123	44	0	106.278	44	80.377	126.223	44	0	70.333	44	0	76.5	44	7.333	97	44	0	58.667
		45	37.972	142.41	45	47.492	110.139	45	0	110	45	86.107	128.693	45	0	71.132	45	0	76.175	45	11.182	98.961	45	0	57.326
		46	47.982	147.337	46	64.457	111.269	46	0.101	114.36	46	89.63	131.861	46	0	71.721	46	0	75.849	46	17.14	100.942	46	0	56.581
		47	61.435	153.339	47	82.589	114.777	47	1.206	119.128	47	92.147	135.692	47	0	71.186	47	0	75.857	47	25.314	102.442	47	0	56.806
		48	77.857	161.354	48	100.838	121.269	48	6.325	125.891	48	92.998	139.577	48	0	70.779	48	0	74.69	48	35.115	104.128	48	0	57.081
		49	97.592	170.234	49	118.431	128.615	49	14.304	133.395	49	92.53	143.462	49	0	69.651	49	0	74.381	49	46.627	105.034	49	0	58.093
		50	119.956	180.738	50	131.654	137.679	50	25.265	141.385	50	90.111	147.277	50	0	68.372	50	0	74.949	50	59.918	105.942	50	0	60.047
		51	141.769	190.038	51	140.308	145.308	51	39.764	149.275	51	85.858	150.84	51	0	67.785	51	0	75.508	51	73.822	106	51	0	61.45
		52	164.196	199.308	52	143.503	151.562	52	57.814	156.407	52	80.825	154.598	52	0	67.766	52	0	77.326	52	86.36	107.756	52	0	62.953
		53	185.69	208.49	53	143.24	156.16	53	76.835	163.732	53	75.96	158.32	53	0	68.519	53	0	79.364	53	96.934	109.996	53	0	64.364
		54	205.091	215.891	54	141.217	158.935	54	99.016	170.816	54	70.778	162.038	54	0	69.636	54	0	80.775	54	104.547	112.709	54	0	65.775
		55	221.667	222.067	55	139.151	161.726	55	122.133	176.872	55	65.144	165.938	55	0	71.233	55	0	82.779	55	108.721	115.181	55	0	67.093
		56	235.396	226.55	56	139.679	164.783	56	146.31	182.023	56	60.296	169.577	56	0	72.829	56	0	84.664	56	110.07	116.434	56	0	67.978
		57	245.515	230.055	57	140.836	168.308	57	169.326	186.442	57	54.636	172.338	57	0	74.426	57	0	86.942	57	109.896	116.915	57	0	69.442
		58	252.077	232.128	58	141.919	171.632	58	190.606	191.408	58	48.082	173.954	58	0	76.023	58	0	87.709	58	109.554	117.039	58	0	70.209
		59	255	233.291	59	142.113	172.944	59	208.318	194.76	59	43.918	174.549	59	0	77.62	59	0	88	59	108.919	115.747	59	0	70.915
		60	255	234.023	60	142.754	171.992	60	221.858	197.726	60	42.158	174.377	60	0.144	79.434	60	0	88.068	60	108.663	114.698	60	0	71.078
		61	255	233.808	61	144.923	168.154	61	230.686	198.803	61	44.462	173.615	61	0.907	82.628	61	0	88.138	61	110.163	114.762	61	0	71.533
		62	255	232.713	62	148.376	162.092	62	235.586	198.838	62	50.292	172.505	62	3.28	85.822	62	0	88.236	62	112.362	114.404	62	0	71.473
		63	254.685	230.356	63	152.649	154.569	63	237.023	196.492	63	58.105	170.6	63	6.273	88.773	63	0	88.434	63	114.719	114.798	63	0	71.481
		64	254.433	226.828	64	157.577	148.21	64	236.545	193.791	64	66.217	168.9	64	9.693	92.512	64	0	89.86	64	114.932	115.64	64	0	71.899
		65	251.16	222.815	65	160.6	143.456	65	233.895	189.581	65	69.851	167.656	65	13.24	96.434	65	0	89.769	65	112.628	116.547	65	0	73.234
		66	244	218	66	161	140.25	66	227.671	183.88	66	67.5	166	66	16.821	99.295	66	0	90.36	66	107.895	116.43	66	0	74.766
		67	232.183	211.138	67	159.892	138.59	67	218.196	177.105	67	61.835	164.169	67	19.804	101.884	67	0	91.016	67	102.035	116	67	0	76.767
		68	218.228	204.077	68	155.785	135.992	68	204.337	171.008	68	53.333	161.892	68	20.415	103.992	68	0	91.617	68	95.922	115.733	68	0	79.349
		69	201.486	197.585	69	151.449	132.664	69	190.589	165.733	69	45.81	160.338	69	18.563	105.705	69	0	92.992	69	89.98	115	69	0	80.977
		70	183.246	191.518	70	145.276	128.729	70	176.21	160.803	70	40.474	158.177	70	14.767	107.721	70	0	94.071	70	84.105	115	70	0	81.467
		71	164.263	186.115	71	138.059	124.059	71	161.49	156.963	71	36.172	156	71	9.554	108.326	71	0	94.854	71	79.81	114.655	71	0	81.922
		72	145.738	180.538	72	126.869	119.915	72	146.169	154.091	72	32.297	154.335	72	4.921	108.288	72	0	96.271	72	76.484	113.538	72	0	81.279
		73	127.309	175.67	73	114.041	116.569	73	130.535	151.452	73	26.672	152.6	73	1.68	106.762	73	0	97.698	73	74.174	112.039	73	0	80.136
		74	111.734	171.072	74	100.088	114.669	74	112.62	148.063	74	19.385	151.602	74	0	103.853	74	0	99	74	72.731	109.515	74	0	79.473
		75	97.768	167.399	75	86.405	114.138	75	95.093	144.453	75	10.641	151.185	75	0.085	100.681	75	0	97.597	75	70.705	106.717	75	0	78.955
		76	85.834	164.834	76	71.896	114.629	76	78.221	140.927	76	4.044	151.038	76	0.884	96.767	76	0	95.987	76	67.564	103.953	76	0	79
		77	76.833	162.592	77	57.348	114.277	77	63.422	137.421	77	0.179	150.895	77	1.714	93.047	77	0	93.753	77	62.406	100.848	77	0	79.202
		78	69.909	160.646	78	43.468	112.957	78	51.535	134.306	78	0	149.708	78	2.693	89.71	78	0	91.616	78	54.172	98.222	78	0	79.888
		79	64.91	159.4	79	30.24	111	79	42.704	131.226	79	0	147.6	79	2.908	87.487	79	0	88.174	79	42.641	96.244	79	0	81.209
		80	59.578	158.204	80	18.342	108.162	80	35.692	127.62	80	0	145.415	80	1.698	86.594	80	0	84.86	80	29.702	94.876	80	0	81.225
		81	53.185	158	81	8.828	105.231	81	29.14	124.504	81	1.077	143.077	81	0.628	85.62	81	0	81.969	81	16.752	94.573	81	0	81.186
		82	44.379	158.167	82	2.728	103.008	82	22.383	122.302	82	3.287	140.023	82	0.023	85.287	82	0	77.779	82	6.383	94.035	82	0	80.628
		83	34.438	158.446	83	0	101.504	83	15.457	121.217	83	7.308	136.235	83	0	85.888	83	0	73.523	83	0.767	93.53	83	0	80.636
		84	22.872	157.785	84	0	101.009	84	9.462	120.829	84	10.9	132.656	84	0	86.829	84	0	69.502	84	0	93.196	84	0	81.194
		85	12.185	155.812	85	0	100.65	85	5.217	121.163	85	13.158	129.504	85	0.015	89.427	85	0	65.989	85	0	93.314	85	0	81.907
		86	4.059	153.846	86	0	99.077	86	2.419	120.942	86	13.899	126.754	86	0	91.659	86	0	62.678	86	0	93.586	86	0	82.62
		87	0	151.354	87	0.57	97.215	87	0.667	120.333	87	13.355	125.955	87	0	93.667	87	0	60.167	87	0	93.833	87	0	83.333
		88	0	147.9	88	2.362	94.415	88	0	119.14	88	14.412	126.073	88	0	95.209	88	0	58.035	88	0	93.945	88	0	83.983
		89	0	144.298	89	4.187	91.597	89	0	117.946	89	18.067	126.369	89	0	96.419	89	0	56.042	89	0	93.719	89	0	83.163
		90	0	141.538	90	5.855	89.768	90	0	116.752	90	24.864	126.862	90	0	97.566	90	0	54.337	90	0	93.004	90	0	82.69
		91	0	139.346	91	7.231	89.462	91	0	116.435	91	34.882	126.231	91	0	97.558	91	0	53.43	91	0	91.633	91	0	82.209
		92	0	138.04	92	7.2	90.7	92	0	116.613	92	45.68	127.22	92	0	97.388	92	0	51.302	92	0.288	89.93	92	0	81.512
		93	0	137.936	93	5.892	93.215	93	0	116.856	93	56.03	128.062	93	0	97.798	93	0	49.562	93	0.042	88.116	93	0	81.365
		94	0	138.31	94	4.185	96.159	94	0	116.953	94	64.492	129.577	94	0	98.209	94	0	48.453	94	0.151	86.151	94	0	81.116
		95	0	138.547	95	2.031	98.6	95	0	115.783	95	71.101	131.615	95	0	98.674	95	0	47.725	95	0.141	83.155	95	0	80.729
		96	0	138.047	96	0.034	100.885	96	0	114	96	74.169	133.654	96	0	100.326	96	0	47.012	96	0	80.674	96	0	80.748
		97	0	137.592	97	0	102.431	97	0	111.683	97	72.785	135.138	97	0	102.109	97	0	45.826	97	0	78.86	97	0	81.465
		98	0	137.02	98	0	103.971	98	0	109	98	68.882	136.362	98	0	103.302	98	0	44.57	98	0	77.523	98	0	81.828
		99	0	135.408	99	0	104.338	99	0	107.008	99	63.698	137.113	99	0	104.256	99	0	43.217	99	0	76.058	99	0	82.665
		100	0	133.815	100	0	103.431	100	0	105.331	100	57.578	137.915	100	0	104.9	100	0	42.128	100	0	74.709	100	0	83.274
		101	0	132.972	101	0	101.385	101	0	104.24	101	49.592	138.615	101	0	106.775	101	0	41.45	101	0	73.938	101	0	83.775
		102	0	131.138	102	0	99.059	102	0	103.517	102	40.423	138.624	102	0	108.184	102	0	41.434	102	0	73.562	102	0	83.814
		103	0	128.438	103	0	96.292	103	0	102.992	103	31.538	138.745	103	0	110.167	103	0	41.756	103	0	73.988	103	0	84.535
		104	0	124.692	104	0	94.242	104	0.155	103.078	104	23.792	138.999	104	0	111.558	104	0	42.018	104	0	74.829	104	0	84.898
		105	0	120.49	105	0	93.48	105	2.892	102.69	105	18	137.92	105	0	112.767	105	0	42.275	105	0	75.813	105	0	85.612
		106	0	116.769	106	0.729	94.115	106	6.907	102.779	106	13.618	136.192	106	0.488	113.488	106	0	42.306	106	0	77.267	106	0	85.628
		107	0	113.179	107	3.474	94.631	107	12.554	102.248	107	9.295	134.785	107	0.55	114.279	107	0	41.806	107	0	78.388	107	0	85.778
		108	0	110.913	108	8.169	95.601	108	17.748	101.325	108	4.774	132.754	108	0.79	116.093	108	0	40.684	108	0	79.787	108	0	85.178
		109	0	108.65	109	13.581	96.589	109	20.244	100.14	109	0.577	129.938	109	0.232	117.07	109	0	39.946	109	0	81.093	109	0	84.465
		110	0	106.814	110	19.068	97.285	110	19.012	97.682	110	0	127.123	110	0	116.904	110	0	38.527	110	0	81.936	110	0	83.062
		111	0	104.857	111	23.953	97.462	111	14.949	94.523	111	0	124.308	111	0	117.512	111	0	36.704	111	0	83.304	111	0	81.33
		112	0	101.67	112	25.062	97.846	112	9.904	90.733	112	0	121.489	112	0	117.372	112	0	34.674	112	0	85.302	112	0	80.256
		113	0	98.062	113	23.103	99.344	113	4.971	87.236	113	0	118.046	113	0	116.455	113	0	33.311	113	0	87.341	113	0	78.853
		114	0	94.169	114	18.615	102.054	114	1.844	84.151	114	0	115.434	114	0	115.55	114	0	31.696	114	0	90.38	114	0	77.45
		115	0	89.762	115	12.868	105.523	115	0.084	80.907	115	0	112.138	115	0	113.953	115	0	29.452	115	0	93.419	115	0	76.767
		116	0	85.308	116	6.923	108.706	116	0	78.467	116	0	109.391	116	0	112.357	116	0	27.36	116	0	96.457	116	0	76.922
		117	0	80.854	117	2.498	111.625	117	0	76.039	117	0.246	106.785	117	0	110.62	117	0	26.271	117	0	98.108	117	0	78.357
		118	0	77.24	118	0.7	113.2	118	0	74.216	118	1.8	106.3	118	0	108	118	0	25.523	118	0	99.298	118	0	79.492
		119	0	73.421	119	0.938	113.062	119	0	72.329	119	7.707	107.169	119	0	104.727	119	0	24.219	119	0.099	99.907	119	0	81.62
		120	0	70.729	120	1.277	113.184	120	0	71.378	120	15.628	108.726	120	0	102.016	120	0	23.613	120	0	100.414	120	0	84.473
		121	0	68.993	121	1.154	113.16	121	0	69.744	121	24.621	110.538	121	0	98.698	121	0	22.912	121	0	100.988	121	0	87.256
		122	0	66.703	122	0.638	113.769	122	0	68.702	122	34.341	112.695	122	0	95.899	122	0	22.143	122	0	102.267	122	0	89.822
		123	0	65.908	123	0.123	114.61	123	0	67.035	123	42.271	112.903	123	0	93.287	123	0	21.446	123	0	103.547	123	0	91.961
		124	0	65.431	124	0.009	116.177	124	0	65.081	124	48.069	111.831	124	0	90.674	124	0	21.528	124	0	104.826	124	0	93.395
		125	0	65.635	125	0.796	117.723	125	0	62.484	125	50.935	110.231	125	0	88.077	125	0	21.461	125	0	105.736	125	0	94.829
		126	0	67.462	126	1.309	120.423	126	0	59.888	126	49.612	108.192	126	0	87.756	126	0	21.469	126	0	106.589	126	0	96.442
		127	0	69.923	127	1.938	123.374	127	0	57.703	127	43.529	105.677	127	0	88.023	127	0	21.86	127	0	105.884	127	0	98.581
		128	0	72.723	128	2.015	126.478	128	0	55.812	128	36.302	103.785	128	0	89.822	128	0	21.426	128	0	104.922	128	0	100.721
		129	0	75.617	129	1.686	129.815	129	0	54.194	129	29.501	102.969	129	0	93.202	129	0	21	129	0	103.888	129	0	102.574
		130	0	77.354	130	1	133.821	130	0	53	130	25.079	102.708	130	0	97	130	0	21	130	0	103.25	130	0	104

## Sheet: Figure 5
		Bone / micro-CT parameters
		Femur 12-weeks	Sample	1	2	3	4	5	6	7	8	Sample	1	2	3	4	5	6	7
	Fig.5e	BV/TV (%)	WT-Male	19.9	12.6	8.3	15.8	12.3	6.4	11.8	13.4	KO-Male	41.1	34	35.3	46.1	36.4	35.4	36.2
			WT-Female	2.93	2.55	5.19	3.75	2.93	3.84			KO-Female	34.4	36	46.7	39.1	38.9	23.4
		Femur 12-weeks	Sample	1	2	3	4	5	6	7	8	Sample	1	2	3	4	5	6	7
	Fig.5f	Tb.N (1/mm)	WT-Male	5.46	2.91	2.05	3.47	2.85	1.62	2.79	2.89	KO-Male	9.59	7.75	8.23	11.1	8.11	8.27	8.48
			WT-Female	0.841	0.693	1.3	0.944	0.785	0.946			KO-Female	7.04	7.2	10.7	7.61	8.09	5.79
		Femur 12-weeks	Sample	1	2	3	4	5	6	7	8	Sample	1	2	3	4	5	6	7
	Fig.5g	Tb.Sp (mm)	WT-Male	0.177	0.271	0.284	0.244	0.268	0.296	0.246	0.417	KO-Male	0.093	0.12	0.107	0.0731	0.116	0.114	0.121
			WT-Female	0.42	0.443	0.364	0.425	0.493	0.422			KO-Female	0.133	0.129	0.0742	0.128	0.121	0.219
		Femur 12-weeks	Sample	1	2	3	4	5	6	7	8	Sample	1	2	3	4	5	6	7
	Fig.5h	Tb.Th (mm)	WT-Male	0.0365	0.0433	0.0404	0.0456	0.0431	0.0395	0.0423	0.0464	KO-Male	0.0429	0.0439	0.0428	0.0416	0.0449	0.0428	0.0426
			WT-Female	0.0349	0.0368	0.04	0.0397	0.0373	0.0406			KO-Female	0.0488	0.0499	0.0435	0.0514	0.0481	0.0405
		Femur 12-weeks	Sample	1	2	3	4	5	6	7	8	Sample	1	2	3	4	5	6	7
	Fig. 5i	Ct.Th (mm)	WT-Male	0.22524	0.22617	0.23281	0.24682	0.22174	0.22955	0.19817	0.20518	KO-Male	0.25141	0.23477	0.24388	0.2359	0.26902	0.228	0.26564
			WT-Female	0.20717	0.20589	0.22138	0.2094	0.22767	0.215			KO-Female	0.23563	0.23686	0.22549	0.26761	0.25143	0.22762
		Biomechanical Properties	Fig. 5j					Fig. 5k
				Stiffness (N/mm)					Ultimate Force (N)
			Sample	WT	KO			Sample	WT	KO
			1	105.068	121.37			1	19.481	22.334
			2	68.248	113.813			2	14.005	25.983
			3	105.887	118.748			3	18.518	20.252
			4	72.677	122.334			4	13.909	26.613
			5	75.453	114.269			5	13.424	20.202
			6	109.445	118.28			6	20.545	24.379
			7	97.016	90.831			7	16.421	19.032
			8	62.872	94.296			8	13.132	19.071
		Bone / micro-CT parameters
		Spine 12-weeks	Sample	1	2	3	4	5	6	7	8	Sample	1	2	3	4	5	6
	Fig.5m	BV/TV (%)	WT-Male	30.9	34.6	26.3	28.2	23.5				KO-Male	51.6	58.8	50	49.5	54.1	60.8
			WT-Female	20.9	29.1	22.2	24.5	20.6	21.5	25.9	20.1	KO-Female	54.4	55.4	54.4	53.4
		Spine 12-weeks	Sample	1	2	3	4	5	6	7	8	Sample	1	2	3	4	5	6
	Fig.5n	Tb.N (1/mm)	WT-Male	7.44	8.89	6.71	5.83					KO-Male	13.1	16.3	13.2	13.3	14.9	16.4
			WT-Female	5.3	7.48	5.59	5.47	6.56	5.08			KO-Female	14.2	14	14.4	13.8
		Bone / micro-CT parameters
	Fig. 5p	Femur		Sample	1	2	3	4	5	6	7	8		Sample	1	2	3	4	5	6	7	8
		BV/TV (%)	6-weeks	WT-Male	18.2866	26.8961	20.7705	18.9672					6-weeks	KO-Male	31.3738	35.2902	31.0934	23.7057
			6-weeks	WT-Female	21.2719	12.7746	13.363	15.4148					6-weeks	KO-Female	33.8908	33.0696	39.0438	19.0698	37.2102	47.1267
			12-weeks	WT-Male	19.9	12.6	8.3	15.8	12.3	6.4	11.8	13.4	12-weeks	KO-Male	41.1	34	35.3	46.1	36.4	35.4	36.2
			12-weeks	WT-Female	2.93	2.55	5.19	3.75	2.93	3.84			12-weeks	KO-Female	34.4	36	46.7	39.1	38.9	23.4
			24-weeks	WT-Male	23.3572	19.7023	20.9313	10.7161	11.0145	18.1703	18.8011		24-weeks	KO-Male	56.3502	55.227	54.3287	46.9928	53.9224	46.4945	54.9013	50.4536
			24-weeks	WT-Female	4.48887	3.76366	6.98098	18.7923	10.3187	13.5644	11.2311		24-weeks	KO-Female	49.4447	54.2581	56.646	62.2379	62.381
	Fig. 5q	Femur		Sample	1	2	3	4	5	6	7	8		Sample	1	2	3	4	5	6	7	8
		Tb.N (1/mm)	6-weeks	WT-Male	4.57141	7.22694	5.47825	5.22193					6-weeks	KO-Male	8.21665	9.22065	9.06336	6.77488
			6-weeks	WT-Female	5.68239	3.35881	3.51106	4.02453					6-weeks	KO-Female	9.40399	9.16943	10.2078	5.1151	9.38075	13.9517
			12-weeks	WT-Male	5.46	2.91	2.05	3.47	2.85	1.62	2.79	2.89	12-weeks	KO-Male	9.59	7.75	8.23	11.1	8.11	8.27	8.48
			12-weeks	WT-Female	0.841	0.693	1.3	0.944	0.785	0.946			12-weeks	KO-Female	7.04	7.2	10.7	7.61	8.09	5.79
			24-weeks	WT-Male	6.32379	5.16382	5.50353	2.77684	2.9251	4.73013	4.9746		24-weeks	KO-Male	16.6259	15.9483	16.773	15.7002	13.3041	15.4858	12.1769	14.0569
			24-weeks	WT-Female	1.12049	0.96762	1.83291	4.72308	2.45442	3.64186	3.08747		24-weeks	KO-Female	12.9386	15.5996	15.6715	16.4783	16.1308

## Sheet: Figure 7
	Fig. 7b				Fig. 7c				Fig. 7d				Fig. 7e								Fig. 7i				Fig.7j
	N.Oc				N.Oc/BS (Oc/mm)				Serum TRAP5b (U/L)				Relative mRNA expression								Serum CTX-1 (ng/ml)				CTX-1 / TRAP5b
	Sample	WT	KO		Sample	WT	KO		Sample	WT	KO		Gene		WT			KO			Sample	WT	KO		Sample	WT	KO
	1	46	110		1	2.0965	4.48205		1	4.089	28.136		EXP	1	2	3	1	2	3		1	58.882	55.214		1	14.4001	1.9624
	2	41	100		2	1.86687	2.58194		2	4.513	37.901		RANK	0.754014	1.36412	0.77548	1.022	0.94402	1.14037		2	51.782	44.524		2	11.474	1.17474
	3	47	103		3	2.1383	2.11983		3	13.784	24.654		RANKL	0.226978	0.372854	0.416575	2.04712	1.32447	1.61201		3	78.723	47.562		3	5.71119	1.92918
	4	39	103		4	1.24429	2.68936		4	6.536	29.313		OPG	0.627283	1.4413	0.643664	1.64047	0.608289	1.03899		4	41.96	50.323		4	6.41983	1.71675
	5	53	85		5	2.58306	3.44786		5	7.007	24.772		RANKL/OPG	0.361843	0.258693	0.647194	1.24788	2.17737	1.55151		5	73.832	47.719		5	10.5369	1.92633
	6	43	110		6	1.64489	2.58306		6	9.76	34.372										6	55.845	62.117		6	5.72182	1.8072
	7	44	116		7	1.20985	3.28709
	8	43	128		8	1.22518	2.90219
	9		105		9		3.44299
	10		120		10		3.58927
	11		124		11		3.73986														Fig. 7n				Fig. 7o
	12		112		12		3.47094														MAR (um/day)				N.Ob/BS (Ob/mm)
																					Section	WT	KO		Section	WT	KO
	Fig. 7g				Fig. 7h																1	1.18994	2.26432		1	3.67297	7.14432
	F-actin ring N./Field				F-actin ring perimeter																2	1.20642	2.27992		2	3.56752	6.69639
	Field	WT	KO					WT								KO					3	1.05634	2.163		3	2.78374	5.56273
	1	55	162		Cell/Field	1	2	3	4	5	1	2	3	4	5	6	7	8	9		4	1.29682	2.30222		4	2.74821	5.69946
	2	37	137		1	56.31	31.09	45.17	42.76	24.89	52.08	48.54	56.35	38.01	21.7	54.61	39.85	46.68	52.44		5	1.12988	2.23678		5	4.92552	4.00867
	3	52	144		2	50.22	36.79	47.84	30.63	27.8	39.93	23.8	38.25	31.33	42.27	44.15	49.22	43.46	33.26		6	1.204	2.4492		6	2.87209	7.79421
	4	21	193		3	33.26	26.63	35	31.73	48.45	52.39	18.47	46.04	34.49	53.56	37.31	52.6	60.34	32.09
	5	48	121		4	35.75	37.46	33.8	27.28	28.87	33.32	39.14	46.65	55.34	47.81	43.6	34.51	48.05	40.93		Fig. 7p
	6	53	97		5	30.36	26.43	36.65	35.96	29.17	37.65	29.04	42.05	39.91	69.21	29.13	24.4	28.41	49.68		Relative mRNA expression
	7	63	131		6	40.94	38.08	34.72	19.93	36.61	42.37	35.98	30.14	62.8	45.29	49.46	35.21	44.04	36.42		Gene		WT			KO
	8	71	119		7	60.09	29.79	22.78	40.83	23.16	41	44.76	38.85	46.13	53.24	21.06	18.46	22.8	44.33		EXP	1	2	3	1	2	3
	9	43	85		8	38.19	31.36	28.46	19.15	32.12	49.18	39.28	34.03	60.11	43.59	34.72	37.15	41.92	21.52		Slc37a2	1.3991	1.28349	2.36392	0.464506	0.221621	0.267359
	10	49	132		9	52.95	44.7	41.06	20.83	28.85	48.9	63.11	38.82	48.83	30.47	33.5	17.13	36.03	32.36		Acp5	0.434639	0.150697	0.296108	1.89276	1.26608	1.95972
	11	51	111		10	52.65	40.39	39.46	32.69	27.26	36.72	45.14	37.05	74.1	33.75	35.96	32.39	35.12	28.18		Ctsk	0.430092	0.0936943	0.33384	1.33832	1.73697	2.06709
	12	39	94		11	30.81	24.28	30	17.79	36.6	31.34	55.46	45.43	40.14	46.59	24.78	85.97	46.12	29.6		Runx2	0.761793	0.862046	0.517643	1.43296	1.33269	1.09287
					12	32.39	42.05	30.52	38.31	32.66	49.14	27.5	40.37	43.69	41.33	29.66	25.73	53.66	44.29		Alp	0.919025	0.586339	0.727514	1.28957	1.08347	1.39409
					13	43.71	34.58	31.34	26.03	29.1	49.99	38.33	45.23	30.86	55.1	30.33	56.92	56.39	37.64		Sost	0.926647	1.09436	1.15676	0.933092	1.29243	0.596706
					14	50.3	38.2	24.68	22.21	34.62	36.26	43.42	42.63	48.79	33.24	23.36	42.52	18.7	56.95		MMP9	0.236979	0.23133	0.377091	1.96131	1.1999	1.99339
					15	51.16	30.32	24.34	45.53	33.43	50.12	91.94	56.84	46.87	43.09	40.08	42.86	32.29	46.48		MMP13	0.223603	0.176515	0.585053	1.71927	1.31175	1.98381
					16	30.62	35.86	39.01	28.97	23.08	37.17	50.86	41.61	44.05	53.65	66.16	41.66	38.41	39.61		MMP14	0.339768	0.568345	0.556765	1.50371	1.52085	1.51056
					17	40	25.47	45.01	29.43	31.3	50.26	50.86	41.56	45.27	40.19	40.17	46.65	30.38	58.97		Sphk1	0.533007	0.579411	0.425245	1.6734	1.24554	1.5434
					18	49.52	34.58	40.66	47.16	31.29	43.93	57.54	54.47	59.04	56.14	53.86	44.76	66.41	56.85		Sema4D	0.906347	0.925671	0.59761	0.999092	1.20805	1.36323
					19	56.38	63.51	43.33	37.66	48.84	38.05	47.47	52.2	42.17	55.5	40.43	37.24	57.06	39.07		Wnt10b	0.420583	2.05217	1.33437	0.840302	0.698752	0.653821
					20							54.5	33.79	20.63	54.47	37.28	33.46	30.71	30.98		Wnt16	0.69	0.41	0.96	0.97	0.85	0.71
					21								45.74	32.73	43.53	46.07	44.97	40.58	44.54		BMP6	1.23413	1.41683	1.53422	0.61296	0.601078	0.600779
					22												63.6	45.47	40.12		Tgfb1	0.487407	0.623717	0.92823	1.29777	1.11622	1.54666

## Sheet: Figure 8
	Fig.8b								Fig.8d											Fig.8e							Fig.8h				Fig.8j				Fig.8l				Fig.8o
	TRAP Absorbance (405nm)																										%ES/BS				%Trench surface/BS				%Collagen 1a				%Resorbed surface per field
			WT			KO																					Sample	WT	KO		Sample	WT	KO		Sample	WT	KO		Field	WT			KO			emGFP-Slc37a2 + KO
	EXP	1	2	3	1	2	3																				1	5.7	0.16		1	3.36	0		1	61.0613	17.3853		1	44.294	36.9	34.79	13.946	10.77	3.95	29.82	27.43	37.27
	0	0.07	0.067	0.055	0.061	0.064	0.05																				2	1.61	0.24		2	0.82	0		2	70.7688	33.8944		2	40.591	42.35	46.98	14.549	21.58	11.3	35.495	28.07	17.14
	1	0.051	0.08	0.061	0.048	0.124	0.066																				3	6.47	0.05		3	4.34	0		3	59.7495	28.8649		3	42.071	33.79	43.95	10.239	27.91	18.33	33.92	20.6	21.59
	3	0.128	0.175	0.131	0.125	0.239	0.114																				4	2.44	0.65		4	1.24	0.23		4	40.8891	19.9594		4	33.352	41.52	36.29	9.288	13.21	26.06	24.158	21.72	28.82
	5	0.117	0.255	0.137	0.111	0.298	0.137																				5	9.48	0.57		5	4.36	0.07		5	51.9083	47.2996		5	68.092	39.6	56.92	3.668	28.5	14.22	20.631	21.89	30.27
																											6	7.79	2.44		6	4	0.35		6	50.3985	43.3196		6	46.061	37.73	53.38	7.102	28.78	13.23	28.467	17.4	32.87
																											7	1.73	1.49		7	0.65	0.12		7	100	32.1618		7	34.2	44.09	35.2	28.477	22.66	19.34	27.442	28.16	35.76
																											8	2.37	2.09		8	1.32	0.35		8	61.0613	26.3304		8	28.977	38.62	32.5	10.076	7.32	25.06	36.087	24.92	25.13
																											9	5.07	0.69		9	2.2	0.03		9	38.7357	32.1618		9	33.872	43.16	37.11	6.704	6.1	28.76	33.531	22.11	23.77
																											10	9.51	0.06		10	6.19	0		10	72.9964	24.4443		10	30.934	54.53	40.64	7.432	21.85	19.75	25.245	15.25	20.82
																											11	12.64	2.34		11	9.67	0.51		11	64.6008	34.632		11	35.938	54.16	40.98	20.921	8.02	16.03	34.01	18.67	19.12
																																			12	76.7932	41.7108		12	35.703	28.93	50.72	15.166	14.61	47.62	32.955	15.35	29.65
																																							13	60.1	42.1	46	17.608	21.26	4.88	27.731	27.49	6.58
																																							14	47.55	38.31	37.44	17.558	16.48	4.27	32.689	25.66	10.86
																																							15	49.969	48.95	18.59	17.078	25.46	4.35	34.757	24.35	6.6
																											Fig.8i				Fig.8k				Fig.8m				16	40.276	49.68	37.56	16.543	18.48	12.54	31.879	34.23	9.87
																											%Pit surface/BS				%Trench surface/ES				No. of F-actin rings /slice				17	50.535	38.73	71.74	22.106	16.85	11.81	29.554	31.01	9.23
																											Sample	WT	KO		Sample	WT	KO		Sample	WT	KO		18	51.544	56.64	28.88	10.947	12.08	5.24	29.418	27.62	9.31
																											1	2.34	0.16		1	58.89	0		1	231	205
																											2	0.79	0.24		2	50.81	0		2	257	281
																											3	2.13	0.05		3	67.07	0		3	199	293
																											4	1.2	0.43		4	50.82	34.69		4	207	197
																											5	5.12	0.5		5	45.99	12.2		5	251	248
																											6	3.79	2.09		6	51.32	14.21		6	187	261
																											7	1.08	1.37		7	37.69	7.96		7	276	247
																											8	1.05	1.74		8	55.62	16.77		8	255	196
																											9	2.86	0.66		9	43.47	3.92		9	284	219
																											10	3.32	0.06		10	65.08	0		10	193	237
																											11	2.97	1.82		11	76.48	21.97		11	211	214
																																			12	268	198

## Sheet: Figure 9
	Fig.9a												Fig.9f				Fig.9j				Fig.9k
																	Medium CTX-1 (nM)
			WT			KO							Sample	WT	KO		Sample	WT	KO
	EXP	1	2	3	1	2	3						1	81	32		1	36.064	16.0136
	D-(-)-Fructose 2	0.770197	0.991974	1.23783	1.88518	2.5453	1.84319						2	72	14		2	24.3916	17.9732
	D-(-)- Fructose 1	0.79653	0.975103	1.22837	2.00314	2.9473	1.80967						3	65	37		3	40.6648	14.8208
	D-(+)-Glucose 1	0.937155	1.02836	1.03448	2.02757	2.40674	1.31629						4	79	21		4	34.4452	10.3052
	D (+)-Galactose 2	0.975495	0.941306	1.0832	1.76115	2.45012	1.22745						5	61	18		5	21.0688	10.8164
	Glucose-6-phosphate	0.716069	0.934018	1.34991	1.01289	1.01655	1.00024						6	84	41		6	44.158	21.5516
																	7	48.3328	10.3904
													Fig.9h				8	22.0912	5.4488
	Fig.9b																9	35.0416	13.7984
													Sample	WT	KO		10	35.638	16.5248
	Cell #	1	2	3	4	5	6	7	8	9	10		1	74	19		11	30.6112	18.5696
		0.673	0.102	0.036	0.779	0.06	0.526	0.222	0.21	0.34	0.06		2	67	33		12	34.5304	14.906
		0.283	0.528	0.11	1.007	0.435	0.014	0.242	1.027	0.167	0.083		3	89	27		13	32.9968	21.0404
		1.545	0.226	0.128	0.428	0.312	0.03	1.973	0.331	0.542	0.267		4	63	17
		0.646	0.18	0.529	0.505	0.459	0.2	0.161	0.508	0.149	1.28		5	71	22
		0.512	1.089	0.248	0.585	0.063	0.051	0.5	0.065	0.644	0.19		6	75	35
	WT	0.114	0.566	0.017	0.172	0.464	0.208	1.362	1.029	0.003	0.52
		0.189	0.091	0.745	0.138	0.022	0.581	0.577	0.746	0.104	1.543
		0.046	0.17	0.028	0.468	0.029	0.468	1.46	0.469	0.032	0.528											EXP	WT	KO
		0.059	0.5565	0.209	0.342	0.013	0.716	1.258	0.551	0.412	0.538											1	1	0.51499
		1.28	0.37	0.589	0.508	2.287	0.072	0.017	0.076	0.229	0.099											2	0.808563	0.476109
		0.022	0.022	0.089	0.972		0.278	0.786	1.013	0.206	1.619											3	1.18603	0.282539
	Cell#	1	2	3	4	5	6	7	8	9	10
		1.148	0.142	1.836	2.903	0.165	0.111	0.156	2.074	3.144	0.582
		0.772	0.295	1.5	0.248	0.492	0.937	0.266	0.423	0.065	0.133
		1.001	0.276	2.924	0.031	1.925	0.599	0.551	0.429	0.405	0.297
		2.009	0.161	0.504	0.093	0.063	0.672	0.196	2.046	0.343	1.959
		0.768	1.059	0.877	1.697	1.033	1.847	0.609	1.925	0.022	1.062
	KO	0.35	0.318	0.677	1.319	1.933	0.832	0.504	1.54	2.12	0.229
		0.097	1.348	0.247	2.188	0.857	2.444	0.537	0.716	1.035	0.461
		1.907	0.566	1.404	1.11	0.374	0.568	0.683	0.172	1.047	0.427
		0.156	0.301	2.202	0.918	0.581	0.402	0.023	0.277	0.039	2.088
		2.03	1.03	0.591	0.132	2.551	0.581	0.017	0.639	0.917	1.524
		0.231	0.089	0.177	0.36	0.436	0.331	1.096		0.05	0.86
	Fig.9e
	No. of tubules per cell
	Cell #	WT	KO
	1	15	1
	2	12	1
	3	19	3
	4	24	6
	5	11	2
	6	15	1
	7	9	4
	8	17	1
	9	14	3
	10	17	5

## Sheet: Supplementray Figure 2
	Supp. Fig.2c
	Pearson's correlation coefficient (Rr) emGFP-Slc37a2 iso2 colocalization with markers
	Marker	LAMP2	VAMP7	Rab38	Rab5	Mitotracker
	Cell 1	0.762	0.84	0.678	0.608	0.139
	Cell 2	0.888	0.735	0.16	0.315	0.047
	Cell 3	0.843	0.768	0.445	0.392	0.112
	Cell 4	0.831	0.611	0.687	0.49	0.067
	Cell 5	0.841	0.702	0.695	0.501	0.03
	Cell 6	0.764	0.684	0.37	0.467	0.035
	Cell 7	0.844	0.766	0.413	0.425	0.26
	Cell 8	0.846	0.725	0.326	0.152	0.123
	Cell 9	0.85	0.691		0.302	0.161
	Cell 10	0.82	0.694		0.218	0.29
	Cell 11	0.809	0.68		0.353	0.062
	Cell 12		0.8		0.166	0.088

## Sheet: Supplementary Figure 3
		Supp. Fig.3c					Supp. Fig.3d
		Linescans of emGFP-Slc37a2 and LAMP1-RFP					Linescans of LysoTracker and emGFP-Slc37a2
		Time (sec)	emGFP-SLC37a2	LAMP1-RFP			Pixel	Lysotracker	emGFP-SLC37a2		Pixel	Lysotracker	emGFP-SLC37a2		Pixel	Lysotracker	emGFP-SLC37a2
		0	295.339	398.44			1	37	74		1	42	101		1	16	110
		7.72	233.921	295.223			2	37.49	75.633		2	42.094	103.888		2	22.44	101.091
		15.44	259.881	316.112			3	48.143	77.265		3	47.315	110.357		3	14.546	84.58
		23.16	263.912	315.3			4	42.082	76.082		4	57.388	118.012		4	15.777	69.425
		30.89	254.329	296.788			5	37.939	72.265		5	66.782	128.244		5	23.793	66.289
		38.61	296.769	333.295			6	47.061	74.776		6	71.91	138.337		6	25.453	72.417
		46.33	243.737	283.275			7	58.633	82.898		7	80.428	147.279		7	24.099	76.954
		54.05	250.747	288.701			8	61.143	86.714		8	96.992	154.413		8	25.033	76.07
		61.77	266.743	313.091			9	82.898	88.592		9	121.294	159.93		9	40.612	82.385
		69.49	220.997	287.154			10	105.469	95.388		10	143.187	164.914		10	37.853	92.343
		77.21	234.091	266.596			11	99.061	102.265		11	153.938	164.471		11	89.006	105.325
		84.94	267.754	317.366			12	126.429	107.265		12	155.504	160.98		12	90.189	125.798
		92.66	258.613	290.651			13	129.694	117.327		13	164.842	157.556		13	72.495	140.984
		100.38	248.436	283.232			14	139.49	119.612		14	179.291	155.242		14	76.84	147.78
		108.1	245.958	271.848			15	155.143	116.286		15	182.179	151.976		15	82.204	153.367
		115.82	238.167	257.516			16	153.102	115.918		16	176.137	147.17		16	84.633	161.385
		123.54	232.349	259.775			17	170.735	117.959		17	175.402	143.317		17	100.095	166.68
		131.27	211.59	248.237			18	196.714	112.041		18	179.64	139.74		18	135.705	164.947
		138.99	223.577	244.045			19	191.898	102.898		19	178.553	132.426		19	155.566	158
		146.71	231.785	255.011			20	184.673	100.327		20	178.018	125.394		20	137.029	150.185
		154.43	242.501	262.954			21	195.082	103.796		21	184.439	121.602		21	121.018	142.379
		162.15	239.481	252.767			22	198.286	105.714		22	193.815	119.273		22	152.523	136.139
		169.87	248.468	269.789			23	211.469	101.694		23	200.873	115.509		23	150.981	129.708
		177.59	256.494	283.195			24	225.735	102.592		24	206.114	111.541		24	158.763	121.883
		185.32	239.607	263.258			25	194.918	103.122		25	211.258	109.06		25	162.271	120.04
		193.04	235.912	264.364			26	209.327	103.408		26	214.81	106.389		26	160.095	115.104
		200.76	241.233	268.65			27	215.694	101.224		27	214.817	102.612		27	161.04	107.36
		208.48	251.408	273.888			28	197.531	95.388		28	211.84	99.932		28	162.189	105.053
		216.2	280.746	327.516			29	218.429	94.571		29	210.485	98.574		29	172.805	104.491
		223.92	271.264	324.2			30	250.102	93.776		30	213.364	99.324		30	191.849	103.242
		231.64	227.134	250.561			31	243.367	88		31	219.765	100.322		31	171.213	104.041
		239.37	216.817	236.854			32	216.612	85.102		32	225.839	100.314		32	164.067	101.761
		247.09	253.043	291.939			33	224.959	88.041		33	229.421	100.79		33	204.414	97.523
		254.81	247.913	266.026			34	254.857	90		34	230.871	104.818		34	196.968	99.589
		262.53	217.082	223.572			35	253.694	88.918		35	229.44	111.2		35	180.158	103.662
		270.25	235.578	237.203			36	247.714	92.714		36	223.301	116.616		36	193.988	104.734
		277.97	245.513	255.978			37	231.571	93.204		37	220.529	120.765		37	192.273	104.98
		285.7	244.333	267.54			38	218.49	89.469		38	227.419	123.487		38	183.874	105.68
		293.42	235.361	239.485			39	224.98	88.714		39	236.553	125.281		39	192.926	106
		301.14	236.555	247.123			40	222.388	89.061		40	236.767	126.859		40	192.72	104.46
		308.86	225.253	223.925			41	241.694	89.102		41	229.709	128.471		41	185.272	102.959
		316.58	236.235	225.194			42	243.388	88.51		42	225.29	130.082		42	184.164	104.456
		324.3	240.613	248.945			43	244	88.143		43	228.647	132.447		43	185.657	108.36
		332.02	229.958	249.851			44	244.673	88.367		44	238.8	135.1		44	206.114	108.723
		339.75	210.009	235.063			45	233.98	91.224		45	247.155	137.163		45	204.969	106.924
		347.47	219.777	229.511			46	245.735	93.224		46	249.324	139		46	185.112	109.932
		355.19	206.157	212.773			47	231.327	98.551		47	248.294	140.8		47	177.589	116.323
		362.91	223.983	224.198			48	253.245	104.122		48	247.042	142.294		48	209.031	120.716
		370.63	205.673	213.307			49	254.939	111		49	245.348	143.857		49	225.988	119.592
		378.35	207.586	212.443			50	249	118		50	241.865	147.065		50	230.675	118.838
		386.07	200.281	206.323			51	249.367	126.633		51	237.349	154.408		51	216.29	123.385
		393.8	205.613	214.145			52	244.041	141.408		52	233.06	165.76		52	214.098	129.534
		401.52	205.92	209.871			53	238.449	154.796		53	229.812	178.415		53	210.72	130.32
		409.24	194.192	210.119			54	248	162.286		54	229.676	194.435		54	203.243	132.868
		416.96	192.539	198.179			55	252.469	169.776		55	230.162	213.291		55	207.772	139.094
		424.68	195.062	198.444			56	252	179.898		56	226.917	232.386		56	211.935	145.719
		432.4	189.433	193.549			57	255	194.571		57	217.196	246.869		57	203.961	155.624
		440.13	175.779	185.523			58	247.551	213.041		58	203.942	253.659		58	180.098	163.588
		447.85	150.593	160.759			59	229.98	229.796		59	193.467	255		59	183.389	168.508
		455.57	164.379	179.785			60	249.714	244.612		60	187.967	255		60	202.083	175.162
		463.29	185.286	210.053			61	255	253.347		61	184.17	255		61	206.509	183.036
		471.01	200.182	224.539			62	245.143	255		62	175.185	255		62	193.987	193.46
		478.73	192.315	204.631			63	220.735	255		63	159.637	254.895		63	169.428	206.094
		486.45	198.274	232.495			64	204	255		64	144.587	254.929		64	160.025	217.703
		494.18	183.354	206.858			65	202.51	255		65	135.976	255		65	168.065	228.066
		501.9	193.968	206.378			66	226.857	255		66	135.355	255		66	179	238
		509.62	174.689	203.991			67	200.449	255		67	135.223	255		67	167.781	244.615
		517.34	163.526	174.016			68	171.796	255		68	128.394	255		68	154.6	243.638
		525.06	188.938	181.298			69	181.571	255		69	121.04	253.32		69	147.873	237.467
		532.78	195.746	198.348			70	153.429	255		70	120.917	249.197		70	117.372	230.829
		540.5	175.592	178.903			71	160.286	255		71	121.294	245.561		71	94.734	225.355
		548.23	177.746	182.399			72	161.694	255		72	112.85	244.051		72	78.524	219.569
		555.95	183.498	186.912			73	123	255		73	100.342	238.753		73	58.155	210.708
		563.67	189.137	190.659			74	146.776	255		74	91.494	225.511		74	64.569	203.06
		571.39	162.622	160.602			75	122.061	254.061		75	84.953	206.376		75	74.431	198.608
		579.11	168.121	169.893			76	108.429	252.959		76	76.519	187.356		76	58.601	190.506
		586.83	161.806	159.759			77	117.265	246.143		77	65.725	171.753		77	58.083	183.048
		594.56	170.883	172.57			78	108.429	232		78	57.424	160.182		78	63.145	181.44
		602.28	183.737	202.514			79	98.531	213.286		79	57.027	152.827		79	45.52	184.56
		610	174.955	181.26			80	81.531	193.898		80	62.155	148.055		80	48.021	187.548
		617.72	173.968	180.136			81	70.49	176.367		81	64.059	144.294		81	65.982	189.178
		625.44	181.402	187.161			82	72.592	162.265		82	58.782	140.409		82	67.21	192.688
							83	50.327	149.306		83	51.247	135.716		83	51.36	193.101
							84	64.327	131.898		84	45.881	130.863		84	47.862	185.778
							85	45.143	119.857		85	41.979	126.672		85	59.224	176.231
							86	31.02	111.265		86	39	124		86	52.885	168.426
							87	22.531	104.714		87	36.517	122.742		87	34.718	161.276
							88	26.653	92.245		88	33.815	121.796		88	48.972	156.377
							89	23.714	79.265		89	31.464	121.01		89	59.321	152.892
							90	15.551	66.694		90	30.494	120.921		90	49.884	147.09
							91	16.49	55.531		91	32.19	122.72		91	39.935	142.941
							92	22.571	50.286		92	36.457	126.165		92	29.42	135.34
							93	21.633	47.898		93	41.792	129.859		93	36.229	129.122
							94	15.408	48.388		94	45.736	132.988		94	36.159	131.06
							95	12.286	46.51		95	46.97	135.647		95	38.358	128.207
							96	14.265	43.449		96	47.768	139.349		96	42.92	119.006
							97	22.918	43.755		97	50.874	145.205		97	37.973	114.969
							98	26.449	46.878		98	54.738	152.644		98	32.255	115.858
							99	15	49		99	56.106	160.811		99	30.368	116.573
											100	52.436	168.264		100	27.198	117.978
											101	46.052	172.882		101	24.935	119.882
											102	42.478	174.324		102	14.737	120.52
											103	42.32	172.8		103	18.697	119.786
											104	41.594	168.191		104	31.945	115.279
											105	38.965	159.624		105	27.44	115.28
											106	35.879	147.836		106	25.778	117.704
											107	34.026	137.109		107	18.936	118.354
											108	34.264	130.384		108	21.267	120.125
											109	34.399	126.601		109	33.145	128.954
											110	35.112	123.182		110	44.893	133.952
											111	41.19	120.419		111	44.68	133.746
											112	54.354	118.702		112	38.011	137
											113	70.86	118.993		113	45.276	136.237
											114	85.067	120.602		114	54.934	131.277
											115	95.099	122.676		115	39.673	129.927
											116	101.704	124.265		116	43.266	127.589
											117	106.561	123.336		117	33.226	122.51
											118	107.876	120.851		118	34.1	124.68
											119	102.988	118.341		119	45.293	125.771
											120	94.7	117.14		120	47.837	127.344
											121	86.446	115.384		121	45.491	127.491
											122	76.647	112.629		122	46.543	128.505
											123	62.629	109.146		123	52.609	132.943
											124	48.818	105.912		124	49.262	132.974
											125	40.921	104.993		125	69.497	130.507
											126	36.971	103.654		126	76.065	131.257
											127	32.097	100.695		127	77.415	134.852
											128	26.712	98.859		128	91.324	142.098
											129	22.753	99.294		129	92.126	147.457
											130	22.516	99.659		130	76.959	153.062
											131	24.941	97.114		131	100	155
											132	27.713	92.129		132	118.122	150.015
											133	29	85.706		133	80.699	142.895
											134	28.782	78.917		134	67.796	134.385
											135	26.729	71.612		135	69.277	125.846
											136	20.353	64.41		136	44.092	120.858
											137	13.24	58.44		137	32.312	115.139
											138	10.494	53.312		138	24.543	106.134
											139	12.384	50.421		139	27.67	97.477
											140	13.765	47.565		140	23.173	94.031
											141	12.678	45.353		141	22.485	89.538
											142	10.029	44.641		142	13.691	82.725
											143	7.729	43.929		143	19.442	80.216
											144	8.149	43.218		144	34.22	81.52
											145	9.965	42.506		145	32.512	84.134
											146	12.14	41.889		146	31.414	85.488
											147	13.624	41.824		147	27.39	86.103
											148	14.806	41.228		148	29.877	85.953
											149	16.109	40.788		149	30.726	86.925
											150	17.997	41.365		150	25.216	88.715
											151	17.869	43.941		151	18.059	88.964
											152	17.688	47.37		152	24.696	87.939
											153	18.559	50.403		153	27.579	87.499
											154	19.98	52.4		154	22.88	90.186
											155	19.847	54.671		155	21.766	92.889
											156	18.869	57.045		156	27.29	91.038
											157	20.576	60.52		157	32.64	89.96
											158	22.899	61.97		158	31.292	89.045
											159	23.359	60.409		159	29.091	92.209
											160	21.929	57.865		160	24.399	96.772
											161	21.827	57.235		161	28.337	97.006
											162	18.88	56.606		162	32.882	97.992
											163	13.812	54.071		163	33.215	101.836
											164	10.014	50.873		164	30.713	110.53
											165	10.521	47.6		165	38.604	114.892
											166	13.088	43.969		166	55.041	113.388
											167	14.185	39.185		167	46.803	117.993
											168	11.652	36.705		168	39.542	124.35
											169	7.981	35.979		169	44.961	128.507
											170	6.194	34.082		170	43.22	129.86
											171	7	32		171	41.692	129.331
															172	42.719	127.11
															173	37.855	124.862
															174	39.984	126.062
															175	40.665	126.772
															176	31.234	121.663
															177	34.992	113.831
															178	39.488	105.578
															179	25.524	100.307
															180	21.791	98.865
															181	29.302	97.615
															182	23.455	97.313
															183	26.16	97.92
															184	26.725	96.499
															185	22.609	92.437
															186	23.16	88.991
															187	25.856	89.193
															188	22.907	93.222
															189	27.929	96.926
															190	35.499	96.885
															191	28.438	99.408
															192	31.958	108.957
															193	38.111	119.41
															194	26.939	121.519
															195	20.326	118.919
															196	24.5	119
															197	24.09	117.829
															198	19.702	111.933
															199	13.96	104.525
															200	13.036	95.002
															201	10.899	78.87
															202	7.539	61.061
															203	6.18	48.578
															204	5.378	41.385
															205	5.569	36.732
															206	2.885	34.462
															207	0	34.106
															208	0.546	31.792
															209	2.48	28.2
															210	2.946	28.963
															211	0.923	32.095
															212	0.947	33.115
															213	0.985	29.938
															214	1.215	26.355
															215	2.854	26.315
															216	2.393	27.5
															217	0.061	28.107
															218	0.977	29.508
															219	5.102	30.585
															220	7.8	31.654
															221	3.781	34.077
															222	3.9	36.68
															223	6.969	39.293
															224	9.248	39.962
															225	3.156	38.176
															226	1.432	34.956
															227	2.079	30.968
															228	1.875	26.917
															229	6.008	24.754
															230	7.454	24.378
															231	3.112	25.929
															232	8.038	27.773
															233	5.913	27.923
															234	1.786	30.551
															235	4.36	32.04
															236	2.391	30.565
															237	7.267	29.16
															238	5.723	30.177
															239	1.638	30.508
															240	5.364	27.1
															241	7.888	22.189
															242	5.993	18.762
															243	2.982	17.508
															244	0.131	17.477
															245	1.15	16.092
															246	1.837	15.414
															247	0	17.884
															248	0	17.42
															249	0	13.938
															250	0	13.006
															251	0	12.047
															252	0	10.406
															253	0	9.101
															254	0	9.029
															255	0	8.984
															256	0	8.346
															257	0	7.121
															258	0	7.419
															259	0	7.723
															260	0	7.855
															261	0	7

[truncated: 4 more sheets: Supplementray Figure 4, Supplementary Figure 5, Supplemental Figure 6, Supplementray Figure 7]
